# Supplementary material for: Tailoring of Selenium-Plated Novasomes for Fine-Tuning Pharmacokinetic and Tumor Uptake of Quercetin: In Vitro Optimization and In Vivo Radiobiodistribution Assessment in Ehrlich Tumor-Bearing Mice
Source: Pharmaceutics. 2022 Apr 16;14(4):875. doi: 10.3390/pharmaceutics14040875 (PMC9032182; doi:10.3390/pharmaceutics14040875)
Supplement: Supplementary file 1 [file pharmaceutics-14-00875-s001.zip]

Archive with 1 entries (1 files):
- pharmaceutics-1665252-supplementary.pdf
